# Supplementary material for: Pyroptosis related genes signature predicts prognosis and immune infiltration of tumor microenvironment in hepatocellular carcinoma
Source: BMC Cancer. 2022 Sep 20;22:999. doi: 10.1186/s12885-022-10097-2 (PMC9491002; doi:10.1186/s12885-022-10097-2)
Supplement: Supplementary file 2 — Additional file 2. [file 12885_2022_10097_MOESM2_ESM.xlsx]

## Sheet: Sheet1
BAK1	Forward Sequence	TTACCGCCATCAGCAGGAACAG
	Reverse Sequence	GGAACTCTGAGTCATAGCGTCG
BAX	Forward Sequence	TCAGGATGCGTCCACCAAGAAG
	Reverse Sequence	TGTGTCCACGGCGGCAATCATC
CHMP2A	Forward Sequence	AACATCCAGGCTGTGTCCCTCA
	Reverse Sequence	CTGCCGCTCAAACTCCATCATG
GSDME	Forward Sequence	GATCTCTGAGCACATGCAGGTC
	Reverse Sequence	GTTGGAGTCCTTGGTGACATTCC
IL1A	Forward Sequence	TGTATGTGACTGCCCAAGATGAAG
	Reverse Sequence	AGAGGAGGTTGGTCTCACTACC
TP53	Forward Sequence	CCTCAGCATCTTATCCGAGTGG
	Reverse Sequence	TGGATGGTGGTACAGTCAGAGC
TP63	Forward Sequence	CAGGAAGACAGAGTGTGCTGGT
	Reverse Sequence	AATTGGACGGCGGTTCATCCCT
GPX4	Forward Sequence	ACAAGAACGGCTGCGTGGTGAA
	Reverse Sequence	GCCACACACTTGTGGAGCTAGA
PRKACA	Forward Sequence	CCACTATGCCATGAAGATCCTCG
	Reverse Sequence	CGAGTTTGACGAGGAACGGAAAG
SCAF11	Forward Sequence	CGAGGCAGAAATTCTTCAGGTCC
	Reverse Sequence	GCTGAGAACCATCAACTTGCTGG
beta Actin	Forward Sequence	CACCATTGGCAATGAGCGGTTC
	Reverse Sequence	AGGTCTTTGCGGATGTCCACGT
